# Supplementary material for: Application of machine learning classifiers for microcomputed tomography data assessment of mouse bone microarchitecture
Source: MethodsX. 2021 Aug 24;8:101497. doi: 10.1016/j.mex.2021.101497 (PMC8563473; doi:10.1016/j.mex.2021.101497)
Supplement: Supplementary file 1 [file mmc1.xlsx]

## Sheet: raw data
Loading	Mission	Bone	TV	BV	BV/TV	Ct.Po	Ct.Th	vBMD	TMD	pMOI
Baseline	STS 118	Tibia	1.0752	0.8233	0.7657	23.43	0.0891	634.843	849.785	0.70386
Baseline	STS 118	Tibia	1.0451	0.8084	0.7735	22.65	0.0872	636.492	846.487	0.65335
Baseline	STS 118	Tibia	1.0219	0.8083	0.7909	20.91	0.0884	650.877	848.869	0.7011
Baseline	STS 118	Tibia	1.0469	0.793	0.7574	24.26	0.0844	632.094	861.054	0.68943
Baseline	STS 118	Tibia	1.0444	0.8349	0.7994	20.06	0.0795	646.845	839.065	0.72391
Baseline	STS 118	Tibia	1.0822	0.885	0.8177	18.23	0.0892	674.881	855.282	0.73117
Baseline	STS 118	Tibia	0.9551	0.7632	0.7991	20.09	0.0815	645.654	836.134	0.69531
Baseline	STS 118	Tibia	1.1206	0.9093	0.8115	18.85	0.0883	658.298	839.798	0.811
Baseline	STS 118	Tibia	1.0454	0.7932	0.7587	24.13	0.0807	627.33	852.808	0.70743
Baseline	STS 118	Tibia	1.0619	0.8653	0.8149	18.51	0.088	651.426	821.016	0.76709
Baseline	STS 118	Tibia	1.0249	0.791	0.7718	22.82	0.0776	626.506	836.134	0.66756
Ground	STS 118	Tibia	1.0635	0.9175	0.8627	13.73	0.1123	763.112	925.372	0.74007
Ground	STS 118	Tibia	1.1094	0.9684	0.8729	12.71	0.1074	744.055	882.219	0.87604
Ground	STS 118	Tibia	1.2211	1.0265	0.8406	15.94	0.0995	711.438	881.302	0.99307
Ground	STS 118	Tibia	1.1456	0.8967	0.7827	21.73	0.1058	693.389	934.076	0.76847
Ground	STS 118	Tibia	1.1416	0.9852	0.863	13.7	0.1104	760.821	918.867	0.89879
Ground	STS 118	Tibia	1.0693	0.9145	0.8552	14.48	0.1058	726.28	881.761	0.79415
Ground	STS 118	Tibia	1.178	1.0073	0.8551	14.49	0.112	766.593	933.801	0.84062
Ground	STS 118	Tibia	1.0579	0.8993	0.8501	14.99	0.1038	713.087	870.583	0.72332
Ground	STS 118	Tibia	1.1104	0.9576	0.8624	13.76	0.1166	772.182	936.824	0.75177
Ground	STS 118	Tibia	1.2472	1.0456	0.8384	16.16	0.1073	729.212	904.024	0.90947
Ground	STS 118	Tibia	1.1364	0.9751	0.858	14.2	0.1043	719.867	870.033	0.88124
Ground	STS 118	Tibia	1.1302	0.9553	0.8453	15.47	0.1143	711.529	870.491	0.76324
Flight	STS 118	Tibia	1.0006	0.811	0.8106	18.94	0.0954	716.569	936.275	0.6919
Flight	STS 118	Tibia	0.9374	0.7754	0.8271	17.29	0.0932	726.464	927.021	0.64958
Flight	STS 118	Tibia	0.9093	0.7465	0.821	17.9	0.0908	706.216	904.941	0.61432
Flight	STS 118	Tibia	1.0535	0.8797	0.835	16.5	0.0968	717.485	899.718	0.80016
Flight	STS 118	Tibia	0.8993	0.7497	0.8336	16.64	0.0964	728.663	918.042	0.58823
Flight	STS 118	Tibia	0.9188	0.7996	0.8702	12.98	0.1033	773.373	933.526	0.64929
Flight	STS 118	Tibia	0.9217	0.7937	0.8611	13.89	0.1093	763.112	929.495	0.59795
Flight	STS 118	Tibia	0.9522	0.785	0.8244	17.56	0.0924	696.962	886.525	0.69768
Flight	STS 118	Tibia	0.914	0.7679	0.8402	15.98	0.0953	706.948	877.729	0.65305
Flight	STS 118	Tibia	0.9403	0.7618	0.8101	18.99	0.0957	706.216	927.113	0.59687
Flight	STS 118	Tibia	0.9445	0.7851	0.8313	16.87	0.0942	712.995	901.367	0.66346
Baseline	RR1	Tibia	1.3837	1.1298	0.8165	18.35	0.1263	784.113	998.296	1.12738
Baseline	RR1	Tibia	1.3949	1.1838	0.8487	15.13	0.1436	790.678	960.08	1.17262
Baseline	RR1	Tibia	1.4126	1.1686	0.8273	17.27	0.14	793.191	994.081	1.15861
Baseline	RR1	Tibia	1.3511	1.115	0.8253	17.47	0.135	804.133	1014.3	1.12583
Baseline	RR1	Tibia	1.3679	1.1273	0.8241	17.59	0.1284	792.056	999.066	1.20836
Baseline	RR1	Tibia	1.2503	1.0271	0.8215	17.85	0.1302	768.794	970.049	0.95811
Baseline	RR1	Tibia	1.2655	1.048	0.8281	17.19	0.1415	793.15	989.664	0.91713
Baseline	RR1	Tibia	1.3281	1.1067	0.8332	16.68	0.1361	833.839	1045.35	0.99953
Baseline	RR1	Tibia	1.3381	1.1087	0.8285	17.15	0.1405	807.092	1010.01	0.99327
Baseline	RR1	Tibia	1.2735	1.0272	0.8066	19.34	0.1233	758.135	975.763	0.98775
Ground	RR1	Tibia	1.2189	1.0325	0.8471	15.29	0.141	805.795	979.573	0.87687
Ground	RR1	Tibia	1.4822	1.2538	0.8459	15.41	0.147	837.851	1031.28	1.25741
Ground	RR1	Tibia	1.3513	1.1416	0.8449	15.51	0.1365	831.853	1022.61	1.02241
Ground	RR1	Tibia	1.366	1.1294	0.8268	17.32	0.137	778.318	972.237	1.06055
Ground	RR1	Tibia	1.2693	1.0227	0.8058	19.42	0.1168	755.582	975.682	1.04491
Ground	RR1	Tibia	1.3042	1.0801	0.8282	17.18	0.1251	763.89	959.228	1.12409
Ground	RR1	Tibia	1.3109	1.1207	0.8549	14.51	0.1485	848.105	1029.46	0.88958
Ground	RR1	Tibia	1.3229	1.0899	0.8238	17.62	0.1275	809.766	1023.58	1.11046
Ground	RR1	Tibia	1.4422	1.2282	0.8516	14.84	0.1455	840.891	1025.25	1.21593
Ground	RR1	Tibia	1.2456	1.0234	0.8216	17.84	0.1259	793.596	1002.59	0.9472
Flight	RR1	Tibia	1.1535	0.9449	0.8191	18.09	0.1212	770.699	977.911	0.90925
Flight	RR1	Tibia	1.1896	0.9304	0.7821	21.79	0.1158	764.012	1022.41	0.93748
Flight	RR1	Tibia	1.1852	0.9324	0.7867	21.33	0.1118	745.491	985.49	0.86763
Flight	RR1	Tibia	1.1256	0.8861	0.7872	21.28	0.1126	745.005	987.435	0.87949
Flight	RR1	Tibia	1.2802	1.016	0.7936	20.64	0.1162	763.566	1000.04	0.86687
Flight	RR1	Tibia	1.1287	0.895	0.7929	20.71	0.1166	766.2	1009.2	0.89773
Flight	RR1	Tibia	1.396	1.1291	0.8088	19.12	0.1329	797.203	1028.73	1.17636
Flight	RR1	Tibia	1.0022	0.7602	0.7585	24.15	0.0917	708.247	975.601	0.74059
Flight	RR1	Tibia	1.1714	0.9382	0.8009	19.91	0.1125	766.119	995.257	0.95526
Flight	RR1	Tibia	1.1609	0.8981	0.7737	22.63	0.105	709.747	949.907	0.87369
Baseline	STS 118	Femur	0.7995	0.6797	0.8502	14.98	0.0897	737.55	860.596	0.56077
Baseline	STS 118	Femur	0.842	0.7139	0.8478	15.22	0.0938	746.254	876.263	0.57245
Baseline	STS 118	Femur	0.8375	0.6863	0.8195	18.05	0.092	735.351	888.632	0.59078
Baseline	STS 118	Femur	0.8587	0.7152	0.8329	16.71	0.0893	739.565	882.31	0.60856
Baseline	STS 118	Femur	0.8014	0.6651	0.8299	17.01	0.0902	734.343	881.119	0.54079
Baseline	STS 118	Femur	0.8302	0.6895	0.8305	16.95	0.0882	733.06	871.041	0.54816
Baseline	STS 118	Femur	0.8251	0.6979	0.8459	15.41	0.0892	747.72	881.486	0.53803
Baseline	STS 118	Femur	0.8439	0.7063	0.8369	16.31	0.0938	782.994	941.681	0.6147
Baseline	STS 118	Femur	0.8759	0.7522	0.8588	14.12	0.0989	776.947	910.438	0.60673
Baseline	STS 118	Femur	0.8192	0.6663	0.8134	18.66	0.0865	733.61	894.679	0.56518
Baseline	STS 118	Femur	0.7978	0.6688	0.8383	16.17	0.0914	753.4	901.917	0.53439
Baseline	STS 118	Femur	0.8752	0.7169	0.819	18.1	0.1038	769.709	943.513	0.57191
Ground	STS 118	Femur	0.918	0.8235	0.8971	10.29	0.12	847.22	962.478	0.68673
Ground	STS 118	Femur	0.9187	0.8103	0.882	11.8	0.1122	800.127	912.545	0.70153
Ground	STS 118	Femur	0.9472	0.8293	0.8755	12.45	0.11	789.957	905.124	0.70859
Ground	STS 118	Femur	0.8577	0.7669	0.8942	10.58	0.1116	840.806	959.363	0.65411
Ground	STS 118	Femur	0.9435	0.8335	0.8834	11.66	0.1148	803.425	916.851	0.74529
Ground	STS 118	Femur	0.9195	0.8184	0.89	11	0.1139	825.689	939.665	0.70395
Ground	STS 118	Femur	0.9494	0.8437	0.8887	11.13	0.1231	847.311	971.64	0.69204
Ground	STS 118	Femur	0.9023	0.8102	0.8979	10.21	0.1162	864.169	983.643	0.67658
Ground	STS 118	Femur	0.9261	0.847	0.9146	8.54	0.1275	879.653	985.017	0.66895
Ground	STS 118	Femur	0.9689	0.8636	0.8914	10.86	0.1105	859.772	983.826	0.77259
Ground	STS 118	Femur	0.8711	0.7905	0.9074	9.26	0.1128	835.034	935.267	0.67804
Ground	STS 118	Femur	0.9508	0.8345	0.8777	12.23	0.1138	792.156	907.139	0.70743
Flight	STS 118	Femur	0.8731	0.7756	0.8884	11.16	0.1154	855.649	988.499	0.62684
Flight	STS 118	Femur	0.8752	0.7924	0.9055	9.45	0.1151	851.984	962.112	0.66667
Flight	STS 118	Femur	0.8345	0.7201	0.8629	13.71	0.1065	775.389	905.582	0.59937
Flight	STS 118	Femur	0.8674	0.7793	0.8984	10.16	0.1156	827.155	936.641	0.67698
Flight	STS 118	Femur	0.8161	0.7319	0.8968	10.32	0.1141	831.919	946.17	0.60117
Flight	STS 118	Femur	0.8699	0.7838	0.901	9.9	0.1174	836.134	941.589	0.64187
Flight	STS 118	Femur	0.8693	0.79	0.9088	9.12	0.119	886.983	999.86	0.63846
Flight	STS 118	Femur	0.8325	0.7359	0.884	11.6	0.1097	831.094	959.821	0.62324
Flight	STS 118	Femur	0.8141	0.7225	0.8875	11.25	0.1065	805.166	917.951	0.59579
Flight	STS 118	Femur	0.8222	0.723	0.8793	12.07	0.1088	811.579	937.099	0.60072
Flight	STS 118	Femur	0.8405	0.7359	0.8756	12.44	0.0996	788.674	909.796	0.64191
Flight	STS 118	Femur	0.8457	0.7624	0.9016	9.84	0.116	816.527	915.66	0.61625
Baseline	RR1	Femur	1.095	1.0061	0.9188	8.12	0.1363	835.415	965.437	1.01267
Baseline	RR1	Femur	1.0373	0.978	0.9429	5.71	0.1436	861.193	974.55	0.9365
Baseline	RR1	Femur	1.114	1.0487	0.9414	5.86	0.1466	881.678	996.77	1.09653
Baseline	RR1	Femur	1.109	1.0497	0.9465	5.35	0.1459	895.739	1010.74	1.11676
Baseline	RR1	Femur	1.0863	0.9905	0.9118	8.82	0.1371	831.422	972.727	1.0221
Baseline	RR1	Femur	1.0292	0.9602	0.933	6.7	0.1376	858.85	984.185	0.99456
Baseline	RR1	Femur	1.0867	1.0253	0.9435	5.65	0.154	873.953	984.185	0.98568
Baseline	RR1	Femur	1.0852	1.0133	0.9338	6.62	0.1478	873.866	998.94	1.01349
Baseline	RR1	Femur	1.1434	1.0593	0.9264	7.36	0.147	868.398	997.638	1.05651
Baseline	RR1	Femur	1.0036	0.9024	0.8992	10.08	0.1204	819.01	973.596	0.87666
Ground	RR1	Femur	1.0064	0.9507	0.9446	5.54	0.1411	868.918	978.63	0.87848
Ground	RR1	Femur	1.1654	1.088	0.9336	6.64	0.143	869.266	992.43	1.13419
Ground	RR1	Femur	1.0856	0.9859	0.9082	9.18	0.1289	837.585	986.094	0.9772
Ground	RR1	Femur	1.0588	1.0003	0.9448	5.52	0.1432	894.871	1012.83	0.98524
Ground	RR1	Femur	0.9773	0.9175	0.9389	6.11	0.1332	875.689	1003.19	0.90347
Ground	RR1	Femur	1.0239	0.9537	0.9314	6.86	0.1287	860.239	994.08	1.03798
Ground	RR1	Femur	1.1787	1.0932	0.9275	7.25	0.1492	849.042	971.339	0.97428
Ground	RR1	Femur	1.0002	0.9417	0.9415	5.85	0.1356	876.557	994.861	0.9211
Ground	RR1	Femur	1.1571	1.0855	0.9381	6.19	0.1442	886.018	1010.48	1.24341
Ground	RR1	Femur	1.0433	0.9839	0.9431	5.69	0.1355	881.244	1001.63	1.06587
Flight	RR1	Femur	0.8781	0.8192	0.933	6.7	0.1182	864.231	1008.23	0.82557
Flight	RR1	Femur	0.8683	0.804	0.9259	7.41	0.1199	857.027	1004.84	0.80521
Flight	RR1	Femur	0.8997	0.8125	0.9031	9.69	0.1154	813.455	973.422	0.80361
Flight	RR1	Femur	0.832	0.7803	0.9379	6.21	0.1211	849.649	984.792	0.76708
Flight	RR1	Femur	0.914	0.8582	0.939	6.1	0.1333	895.044	1031.66	0.79089
Flight	RR1	Femur	0.8169	0.7586	0.9287	7.13	0.1203	814.583	948.164	0.7537
Flight	RR1	Femur	0.9876	0.9292	0.9408	5.92	0.1383	892.267	1017.51	0.92338
Flight	RR1	Femur	0.8249	0.7649	0.9273	7.27	0.1164	836.804	980.018	0.72958
Flight	RR1	Femur	0.8708	0.8078	0.9276	7.24	0.1139	842.185	981.494	0.88704
Flight	RR1	Femur	0.8666	0.802	0.9254	7.46	0.1188	840.623	983.837	0.80647
