# Supplementary material for: Application of machine learning classifiers for microcomputed tomography data assessment of mouse bone microarchitecture
Source: MethodsX. 2021 Aug 24;8:101497. doi: 10.1016/j.mex.2021.101497 (PMC8563473; doi:10.1016/j.mex.2021.101497)
Supplement: Supplementary file 2 [file mmc2.xlsx]

## Sheet: Sheet1
Loading	Mission	Bone	TV	BV	BV/TV	Conn-Dens	SMI	Tb.N	Tb.Th	Tb.Sp	vBMD	TMD
Baseline	STS 118	Tibia	1.8603	0.1548	0.0832	140.031	2.4928	4.5972	0.0349	0.2189	76.3238	835.125
Baseline	STS 118	Tibia	1.7597	0.1496	0.085	132.129	2.4011	4.3892	0.0359	0.229	66.3371	837.691
Baseline	STS 118	Tibia	1.939	0.1704	0.0879	116.037	2.5395	4.4591	0.0375	0.225	74.4914	852.167
Baseline	STS 118	Tibia	1.9064	0.1588	0.0833	135.858	2.3768	4.451	0.0334	0.2242	61.4813	824.222
Baseline	STS 118	Tibia	1.8363	0.1465	0.0798	110.549	2.4409	4.6716	0.035	0.2128	74.1249	865.36
Baseline	STS 118	Tibia	1.8092	0.1439	0.0795	137.353	2.6318	4.2934	0.0361	0.2317	63.4053	851.434
Baseline	STS 118	Tibia	1.8136	0.1653	0.0911	131.228	2.4143	4.3593	0.037	0.2309	81.0881	841.905
Baseline	STS 118	Tibia	2.1371	0.1712	0.0801	103.413	2.6664	4.6095	0.0369	0.2153	61.5729	833.934
Baseline	STS 118	Tibia	1.9069	0.1606	0.0842	117.468	2.5011	4.3084	0.0374	0.2309	53.9684	830.727
Baseline	STS 118	Tibia	1.9362	0.1377	0.0711	102.777	2.511	4.2336	0.0339	0.2358	59.5572	843.188
Baseline	STS 118	Tibia	1.7876	0.1154	0.0645	95.9383	2.8242	3.964	0.0376	0.2551	49.1125	812.128
Baseline	STS 118	Tibia	1.8714	0.1715	0.0916	160.844	2.3708	4.2127	0.0358	0.2406	79.8054	854.457
Ground	STS 118	Tibia	1.8059	0.2241	0.1241	94.1369	2.157	4.4766	0.0453	0.2183	117.736	897.427
Ground	STS 118	Tibia	1.8491	0.1953	0.1056	111.675	2.3082	4.2452	0.0423	0.2316	94.0982	867.559
Ground	STS 118	Tibia	2.1643	0.292	0.1349	170.493	2.0386	4.917	0.0429	0.2002	125.616	869.391
Ground	STS 118	Tibia	1.8828	0.2433	0.1292	133.045	2.0125	4.6622	0.0421	0.2121	121.768	904.848
Ground	STS 118	Tibia	1.9538	0.2265	0.1159	100.576	2.3873	4.3335	0.0452	0.225	113.43	894.587
Ground	STS 118	Tibia	1.906	0.2185	0.1146	126.183	2.1766	4.5062	0.0423	0.2169	100.053	852.991
Ground	STS 118	Tibia	1.7231	0.2206	0.128	94.5982	2.3005	4.5028	0.0496	0.2223	124.883	925.372
Ground	STS 118	Tibia	1.7375	0.1996	0.1149	117.697	2.1679	4.2093	0.0432	0.2342	95.9306	849.052
Ground	STS 118	Tibia	1.6889	0.2525	0.1495	142.104	1.9861	4.976	0.0468	0.1951	142.749	901.367
Ground	STS 118	Tibia	1.7884	0.2054	0.1149	172.782	2.1005	4.41	0.0413	0.2303	107.75	880.661
Ground	STS 118	Tibia	2.0083	0.293	0.1459	120.002	1.9291	4.9559	0.0469	0.2032	126.898	868.475
Ground	STS 118	Tibia	1.7096	0.2028	0.1186	100.898	2.4755	4.536	0.047	0.221	100.512	835.308
Flight	STS 118	Tibia	1.8685	0.1662	0.089	73.8557	2.4452	3.975	0.0429	0.2507	81.0881	919.599
Flight	STS 118	Tibia	1.8656	0.1496	0.0802	102.646	2.5224	4.1842	0.0373	0.2348	73.3003	906.131
Flight	STS 118	Tibia	1.8306	0.1459	0.0797	67.4656	2.8082	4.4514	0.0391	0.2213	69.269	897.061
Flight	STS 118	Tibia	1.9513	0.1608	0.0824	99.1651	2.7685	4.3431	0.0398	0.2275	72.659	884.967
Flight	STS 118	Tibia	1.8482	0.1301	0.0704	66.0093	2.5823	3.6562	0.04	0.2706	61.4813	912.82
Flight	STS 118	Tibia	1.7575	0.152	0.0865	89.0444	2.433	4.1347	0.0389	0.2422	82.3707	910.254
Flight	STS 118	Tibia	1.5978	0.1152	0.0721	94.1911	2.5482	4.0171	0.0371	0.2487	68.5361	854.64
Flight	STS 118	Tibia	1.9455	0.1087	0.0559	40.6067	3.0097	3.7668	0.0369	0.2619	42.7906	882.218
Flight	STS 118	Tibia	1.8574	0.1404	0.0756	101.487	2.6016	4.1632	0.0369	0.2412	62.1226	856.839
Flight	STS 118	Tibia	1.7492	0.1268	0.0725	99.4719	2.4702	4.0791	0.0358	0.2444	65.6958	895.412
Flight	STS 118	Tibia	1.9142	0.1385	0.0723	63.4735	2.854	4.2191	0.0392	0.2321	62.5807	912.545
Flight	STS 118	Tibia	1.8481	0.1685	0.0912	107.679	2.4521	4.3197	0.0391	0.2291	82.0959	892.663
Baseline	RR1	Tibia	2.0682	0.0764	0.037	13.7803	2.3762	2.0104	0.0507	0.5133	74.5326	939.046
Baseline	RR1	Tibia	2.0249	0.0975	0.0481	7.9017	2.0987	1.8668	0.0536	0.5494	71.8578	908.083
Baseline	RR1	Tibia	2.0041	0.0893	0.0446	9.4808	2.495	1.9687	0.0588	0.5193	74.8973	961.538
Baseline	RR1	Tibia	2.1466	0.0873	0.0407	17.2367	2.753	2.5403	0.0513	0.3947	69.3047	965.348
Baseline	RR1	Tibia	2.3426	0.1057	0.0451	8.3239	2.0604	2.168	0.0533	0.4506	70.3584	962.673
Baseline	RR1	Tibia	1.9532	0.0713	0.0365	11.2637	2.0286	1.7686	0.0522	0.5771	60.5104	938.762
Baseline	RR1	Tibia	1.781	0.0611	0.0343	5.3339	2.9188	2.1365	0.0483	0.4759	61.6451	922.592
Baseline	RR1	Tibia	1.8695	0.0828	0.0443	9.6282	2.5925	1.8499	0.0544	0.5413	73.6815	994.283
Baseline	RR1	Tibia	1.8163	0.0583	0.0321	4.1292	2.7658	1.6824	0.0584	0.5993	51.5945	977.506
Baseline	RR1	Tibia	2.0229	0.1202	0.0594	29.1662	1.8211	2.5622	0.0468	0.3841	90.7432	946.016
Ground	RR1	Tibia	1.8735	0.0681	0.0363	5.6044	2.4599	2.1088	0.0524	0.5232	61.6046	940.545
Ground	RR1	Tibia	2.02	0.0822	0.0407	4.703	2.5876	2.054	0.0516	0.4873	69.7099	941.275
Ground	RR1	Tibia	1.8385	0.1026	0.0558	18.7652	1.7788	2.3308	0.0462	0.4263	95.2822	941.68
Ground	RR1	Tibia	1.8678	0.0686	0.0368	2.6769	2.9988	2.1898	0.0559	0.4585	51.9187	934.385
Ground	RR1	Tibia	2.2143	0.0857	0.0387	15.1292	2.1966	1.9427	0.0508	0.5233	54.9582	931.832
Ground	RR1	Tibia	2.1612	0.0936	0.0433	14.344	1.9155	2.0279	0.051	0.5021	65.1709	912.703
Ground	RR1	Tibia	1.5548	0.0599	0.0385	5.4669	3.1508	2.4179	0.0545	0.418	69.5478	926.28
Ground	RR1	Tibia	2.1624	0.1051	0.0486	11.3298	2.4038	2.0932	0.0511	0.4982	76.8831	969.522
Ground	RR1	Tibia	2.0414	0.1424	0.0697	25.2283	2.0527	2.4096	0.0536	0.4164	113.722	944.963
Ground	RR1	Tibia	1.9134	0.049	0.0256	4.965	2.8396	1.9029	0.055	0.5263	45.8398	962.105
Flight	RR1	Tibia	2.1779	0.0275	0.0126	2.2958	2.8515	1.5299	0.0578	0.661	19.9027	955.013
Flight	RR1	Tibia	2.2083	0.0512	0.0232	11.5475	2.5593	1.8826	0.0372	0.5417	28.0891	948.934
Flight	RR1	Tibia	2.0254	0.0419	0.0207	9.1338	2.9191	1.8632	0.0417	0.5818	36.316	963.524
Flight	RR1	Tibia	2.2207	0.0495	0.0223	14.6349	2.4767	2.2317	0.0429	0.4833	39.4771	924.983
Flight	RR1	Tibia	1.8449	0.0645	0.035	13.822	2.5035	2.4516	0.0374	0.4124	56.6604	937.263
Flight	RR1	Tibia	2.3027	0.0307	0.0133	1.0857	3.1381	1.9105	0.0373	0.5196	23.9959	952.906
Flight	RR1	Tibia	2.1526	0.0717	0.0333	28.8023	2.1735	2.4752	0.0361	0.4074	59.4972	946.665
Flight	RR1	Tibia	2.2281	0.0653	0.0293	21.7676	2.3875	2.3343	0.0344	0.4296	41.1792	923.362
Flight	RR1	Tibia	2.2545	0.0791	0.0351	26.1703	2.2375	2.1094	0.038	0.4758	55.9714	944.841
Flight	RR1	Tibia	2.1312	0.0543	0.0255	22.7574	2.2523	1.938	0.0338	0.5229	38.9908	860.019
Baseline	STS 118	Femur	1.9017	0.1056	0.0555	116.998	2.9111	4.2211	0.0307	0.2371	58.5494	803.608
Baseline	STS 118	Femur	1.8551	0.0723	0.039	49.0546	3.3433	3.745	0.0304	0.268	42.3326	825.047
Baseline	STS 118	Femur	1.9508	0.102	0.0523	76.635	3.2498	4.1837	0.0322	0.2377	47.5549	841.081
Baseline	STS 118	Femur	2.0166	0.1422	0.0705	145.049	2.6671	4.5476	0.0332	0.2202	82.9205	842.913
Baseline	STS 118	Femur	1.8867	0.0909	0.0482	76.8539	3.0508	3.8629	0.0336	0.2583	37.4767	830.086
Baseline	STS 118	Femur	1.8839	0.0791	0.042	60.7791	3.1776	4.1865	0.0288	0.2411	47.5549	827.521
Baseline	STS 118	Femur	1.8202	0.094	0.0517	88.1789	2.8574	3.983	0.031	0.2519	47.0052	835.125
Baseline	STS 118	Femur	2.0608	0.1346	0.0653	120.1	2.7193	4.302	0.0339	0.2317	74.8579	878.004
Baseline	STS 118	Femur	1.8084	0.117	0.0647	80.4563	2.7193	3.983	0.0366	0.2514	71.0098	872.232
Baseline	STS 118	Femur	2.0548	0.1179	0.0574	125.319	3.0143	4.2974	0.0333	0.2321	64.9628	867.376
Baseline	STS 118	Femur	1.8166	0.0844	0.0464	81.7448	3.0525	4.0973	0.03	0.2435	46.9136	839.981
Baseline	STS 118	Femur	1.7702	0.1031	0.0582	111.006	2.8003	4.0907	0.033	0.2464	66.9785	876.263
Ground	STS 118	Femur	1.875	0.1612	0.086	128.533	2.4717	3.9435	0.0407	0.2509	98.9541	903.383
Ground	STS 118	Femur	1.9757	0.1242	0.0629	88.3246	2.8405	4.1558	0.036	0.2408	64.2299	852.442
Ground	STS 118	Femur	1.9258	0.1541	0.08	129.819	2.7301	4.3401	0.0387	0.2296	85.8523	850.976
Ground	STS 118	Femur	1.9799	0.1888	0.0954	153.293	2.3217	4.5831	0.036	0.215	111.598	897.519
Ground	STS 118	Femur	2.0039	0.1463	0.073	126.505	2.7852	4.2579	0.0372	0.2331	78.1562	855.19
Ground	STS 118	Femur	1.98	0.1849	0.0934	140.404	2.422	4.5684	0.0393	0.2202	106.284	872.598
Ground	STS 118	Femur	1.8774	0.1793	0.0955	127.837	2.6297	4.2798	0.0443	0.2283	110.59	893.854
Ground	STS 118	Femur	1.9167	0.1927	0.1005	134.345	2.2482	4.2012	0.0417	0.2366	115.904	923.173
Ground	STS 118	Femur	1.7833	0.1463	0.0821	131.781	2.5563	4.336	0.0372	0.231	95.1976	896.969
Ground	STS 118	Femur	2.0814	0.1681	0.0808	147.017	2.5988	4.3415	0.0367	0.2322	96.8468	920.332
Ground	STS 118	Femur	2.015	0.1815	0.0901	113.647	2.4795	3.8257	0.0439	0.2607	90.8915	888.632
Ground	STS 118	Femur	1.9232	0.1452	0.0755	113.871	2.7229	3.9196	0.0415	0.2575	78.9808	844.745
Flight	STS 118	Femur	1.7933	0.0733	0.0409	45.1681	3.1017	3.4909	0.0353	0.2883	45.1728	893.579
Flight	STS 118	Femur	2.0346	0.1042	0.0512	105.428	2.8635	3.7512	0.0319	0.2672	53.4186	880.019
Flight	STS 118	Femur	2.0765	0.1055	0.0508	73.2017	3.0085	3.7562	0.0341	0.2678	45.6309	847.402
Flight	STS 118	Femur	2.1101	0.1356	0.0643	99.2823	2.7991	4.1677	0.0354	0.2382	69.8187	861.329
Flight	STS 118	Femur	1.9763	0.0874	0.0442	58.1883	2.9915	3.5377	0.034	0.2824	47.3717	865.177
Flight	STS 118	Femur	1.9683	0.1069	0.0543	90.6872	2.896	3.9259	0.0344	0.2548	55.5259	882.768
Flight	STS 118	Femur	1.9393	0.1017	0.0524	90.2387	2.879	3.6644	0.0345	0.2744	72.2009	899.993
Flight	STS 118	Femur	2.0346	0.0833	0.0409	45.71	2.9953	3.4328	0.0336	0.2912	45.7225	895.595
Flight	STS 118	Femur	1.9622	0.0938	0.0478	65.9975	2.9305	3.9823	0.0303	0.2509	51.8611	859.954
Flight	STS 118	Femur	1.9223	0.0925	0.0481	72.8286	2.7615	3.7292	0.0324	0.2725	46.4555	861.512
Flight	STS 118	Femur	2.0302	0.1003	0.0494	78.0702	2.7882	3.8817	0.0323	0.2581	43.3404	860.596
Flight	STS 118	Femur	1.8966	0.1078	0.0568	99.1228	2.7035	3.9287	0.0329	0.2534	61.0231	853.449
Baseline	RR1	Femur	2.2744	0.0819	0.036	33.4159	2.6297	2.3889	0.0408	0.4206	30.2562	840.449
Baseline	RR1	Femur	2.2393	0.0786	0.0351	14.9602	2.9743	2.3733	0.0434	0.4196	29.1189	829.599
Baseline	RR1	Femur	2.4093	0.0803	0.0333	19.9224	3.2128	2.4419	0.0456	0.4059	29.2471	878.292
Baseline	RR1	Femur	2.3215	0.0845	0.0364	27.1375	3.1046	2.6182	0.0421	0.3821	31.2653	858.936
Baseline	RR1	Femur	2.4291	0.1023	0.0421	21.6132	2.9114	2.4822	0.0501	0.409	36.7386	872.65
Baseline	RR1	Femur	2.4051	0.0681	0.0283	8.7315	3.5609	2.4688	0.0494	0.4091	24.9957	883.239
Baseline	RR1	Femur	2.133	0.0701	0.0329	10.5484	3.5109	2.3994	0.0501	0.4186	28.0962	853.989
Baseline	RR1	Femur	2.287	0.0824	0.036	25.1423	2.8344	2.6416	0.0427	0.3846	30.3936	844.268
Baseline	RR1	Femur	2.2663	0.0729	0.0321	10.3692	3.3292	2.2445	0.0513	0.4472	28.2572	880.288
Baseline	RR1	Femur	2.0963	0.0923	0.044	27.6678	2.8613	2.4217	0.0448	0.4151	37.9612	862.755
Ground	RR1	Femur	2.1152	0.0701	0.0331	8.9827	3.3755	2.3495	0.0513	0.43	28.6951	866.922
Ground	RR1	Femur	2.4184	0.0954	0.0394	23.7756	2.9355	2.3366	0.0459	0.4255	34.2696	869.786
Ground	RR1	Femur	2.3056	0.1072	0.0465	24.939	2.7022	2.6014	0.0476	0.3835	39.8477	856.94
Ground	RR1	Femur	2.3074	0.0943	0.0409	24.4869	3.0394	2.602	0.0479	0.369	35.5529	869.265
Ground	RR1	Femur	2.4035	0.0559	0.0233	8.9451	3.1917	2.3416	0.0381	0.4311	19.364	831.075
Ground	RR1	Femur	2.5902	0.08	0.0309	18.9172	3.0289	2.432	0.0409	0.422	25.4683	824.218
Ground	RR1	Femur	1.8685	0.075	0.0401	24.3507	2.758	2.462	0.0428	0.4083	32.2088	803.213
Ground	RR1	Femur	2.2739	0.0854	0.0375	26.3861	2.9094	2.6519	0.0403	0.381	32.1938	858.502
Ground	RR1	Femur	2.6939	0.1555	0.0577	19.117	2.9936	2.7127	0.0568	0.3692	51.7542	896.953
Ground	RR1	Femur	2.5631	0.0453	0.0177	6.2424	3.5234	2.2042	0.0424	0.4587	14.9451	844.354
Flight	RR1	Femur	2.3462	0.0136	0.0058	0.8524	4.7539	1.9213	0.0501	0.5382	5.04224	869.352
Flight	RR1	Femur	2.5473	0.0586	0.023	8.6365	3.3053	2.4242	0.0364	0.4128	19.0289	827.342
Flight	RR1	Femur	2.382	0.0428	0.018	13.6438	2.8623	2.4214	0.0295	0.4099	14.1797	787.763
Flight	RR1	Femur	2.3855	0.0416	0.0174	14.2531	3.0257	2.4179	0.0322	0.4151	14.3187	822.916
Flight	RR1	Femur	2.0752	0.0539	0.026	27.7079	2.8626	2.1011	0.0347	0.4719	21.5515	828.905
Flight	RR1	Femur	2.5296	0.0258	0.0102	2.3719	3.8567	2.2138	0.035	0.456	8.25032	808.855
Flight	RR1	Femur	2.3814	0.0692	0.0291	26.0351	3.0913	2.4788	0.0362	0.403	24.7198	849.476
Flight	RR1	Femur	2.3596	0.0593	0.0251	30.3013	2.8339	2.4829	0.0322	0.4066	20.3415	810.417
Flight	RR1	Femur	2.7222	0.0833	0.0306	24.0618	2.9194	2.6182	0.0363	0.3848	26.1453	854.423
Flight	RR1	Femur	2.4635	0.0477	0.0194	9.7421	3.2825	2.4382	0.0335	0.4143	15.3584	791.669
