# Supplementary material for: Application of machine learning classifiers for microcomputed tomography data assessment of mouse bone microarchitecture
Source: MethodsX. 2021 Aug 24;8:101497. doi: 10.1016/j.mex.2021.101497 (PMC8563473; doi:10.1016/j.mex.2021.101497)
Supplement: Supplementary file 3 [file mmc3.zip]

Archive with 1 entries (1 files):
- MethodsX_ML_MicroCT_Coulombe_Supplement_Rcode.Rmd
