# Supplementary material for: Application of machine learning classifiers for microcomputed tomography data assessment of mouse bone microarchitecture
Source: MethodsX. 2021 Aug 24;8:101497. doi: 10.1016/j.mex.2021.101497 (PMC8563473; doi:10.1016/j.mex.2021.101497)
Supplement: Supplementary file 3 [file mmc3.zip › MethodsX_ML_MicroCT_Coulombe_Supplement_Rcode.Rmd]

---
title: "K-Means & SVM"
author: "J. Coulombe"
date: "4/26/2021"
output: word_document
---

##Read in Files
```{r}

trab<-read.csv("C:..../Trab_MicroCT_AS.csv", header = TRUE) #insert path to file location here
cortical<-read.csv("C:..../Cort_MicroCT_AS.csv", header = TRUE) #insert path to file location here


```


##Principal Component Analysis##
```{r}
##Here we break down the data sets into anatomical location (proximal tibia or distal femur). For this analysis the principal components are assessed from these subgroups (trabecular bone of the proximal tibia, cortical bone of the distal femur, etc).  

library(tidyverse)
library(dplyr)

#separate the original data sets by anatomical location.
trab_fem<- trab %>% filter(Bone=="Femur") #Creates a new dataset of trabecular microCT measures from the proximal tibia only
cort_fem<- cort %>% filter(Bone=="Femur") #Creates a new dataset of cortical microCT measure from the distal femur only


##Once you have created a new dataset with the subgroup of interest, create a matrix of the MicroCT Measure - choose the matrix below based on the bone compartment

#cortical compartment
bone.matrix<-as.matrix(cort_fem[, c("TV", "BV", "BV.TV", "Ct.Po", "Ct.Th", "vBMD", "TMD", "pMOI")]) #create data frame with all of the microCT parameters cortical bone
#trabecular compartment
bone.matrix<-as.matrix(trab_fem[, c("TV", "BV", "BV.TV", "Conn.Dens", "SMI", "Tb.N", "Tb.Th", "Tb.Sp", "vBMD", "TMD")])#create data frame with all of the microCT parameters trabecular bone

#bone.matrix<-as.matrix(trab_tib[,4:13]) #alternative way to create matrix 


#Using the matrix of microCT values, construct a pca object
install.packages("stats")
library(stats)

data.pca<- prcomp(bone.matrix, center = TRUE, scale. = TRUE) #this creates the pca object

summary_pca<-summary(data.pca)
print(summary_pca) #this will print the first ten principal components for the data set with their standard deviation, proportion of variance and cumulative proportion 

#To export the tables printed above
write.csv(summary_pca$importance, file = "C:...../summary femur trabecular pca.csv") #change the file location to where you would like the file saved. Change the file name ("summary femur trabecular pca.csv") to reflect which subgroup is being analyzed. 

rotation<-summary_pca$rotation 
print(rotation)#this will print the relationship between the microCT measures and the first ten principal components

sample<-summary_pca$x 
print(sample)#this will print the values of each sample (mouse) in terms of the first ten princiapl compents 


```


##Visualize PCA Biplot##
```{r}

install.packages("devtools")
library(devtools)
install_github("vqv/ggbiplot")
library(ggbiplot)


#To create a simple visualization of the PCA plot:
ggbiplot(data.pca)

#To display the plot without eigen vectors:
ggbiplot(data.pca, var.axes=FALSE)


#To change which principal components are used:
ggbiplot(data.pca, var.axes=FALSE, choices=c(1,2)) #Original PC1 and PC2 plot
ggbiplot(data.pca, var.axes=FALSE, choices=c(1,3)) #change the second number to change the Y-axis
ggbiplot(data.pca, var.axes=FALSE, choices=c(2,3)) #change the first number to change the X-axis


#To label points by treatment:
ggbiplot(data.pca, ellipse=TRUE, labels=trab_tib$Age) #labels the points by the age of the mouse
ggbiplot(data.pca, ellipse=TRUE, labels=trab_tib$Loading) #labels the points by the loading condition of the mouse


#To group points by treatment:
ggbiplot(data.pca, groups=trab_tib$Age)
ggbiplot(data.pca, groups=trab_tib$Loading)


#To add a normal data ellipse for each group:
ggbiplot(data.pca, ellipse=TRUE, groups=trab_tib$Age)
ggbiplot(data.pca, ellipse=TRUE, groups=trab_tib$Loading)


#For this dataset we are interested in the six subgroups (Mature Baseline, Mature Ground, Mature Flight, Young Baseline, Young Ground, Young Flight). Therefore we would like to see these groups clustered by their interation. 

#Create and interaction term for the dataset we are using 
trab_fem$INT <-interaction(trab_fem$Loading, trab_fem$Age)

#Now use the interaction term to group the data in the PC biplot:
ggbiplot(data.pca, ellipse=TRUE, var.axes=FALSE, groups = trab_fem$INT)

#With these plots we can explore how the data for each group (or subgroup) is distributed for different principal components. 


```


##K-Means on PCA##
```{r}

#Now that we have explored how the data cluster using various subgroups and principal components we want to see how our "true groups" compare to those determined by a K-means algorithm. Although we already know that there are six subgroups from our study design, we will explore the data set to see if there is an optimal value for k. 

#Elbow method to determine the number of clusters. The Elbow method looks at the total intra-cluster variation or total within-cluster sum of square (WSS) as a function of the number of clusters: One should choose a number of clusters so that adding another cluster does not improve much better the total WSS. As k-means performs iterative calculations to optimize the positions of the centroids, we must set the nstart parameter and iter.max parameter to start the search for the optimal number of clusters.  
wss <- (nrow(bone.matrix)-1)*sum(apply(bone.matrix,2,var)) 
for (i in 2:15) wss[i] <- sum(kmeans(bone.matrix,
                                     centers=i)$withinss)
plot(1:15, wss, type="b", xlab="Number of Clusters",
     ylab="Within groups sum of squares")

#Additionally, we can check that the number of components explains at least 85% of the variation of the data set. 
plot(data.pca) 
plot(data.pca, type='l')
summary(data.pca) #like before, this prints the standard deviation, proportion of variance and cumulative proportion for the first ten components. 

#From scree plot we see that the elbow occurs at k = 2. Therefore we will examine both the optimal number of clusters (k=2) and the number of clusters that match our study design (k=6)


#Alternative way to find number of clusters is using the silhouette method. The silhouette method measures the quality of a clustering, or how well each data point (e.g. mouse) lies within its assigned cluster. The average silhouette method computes the average silhouette of observations for different values of k, where a high average silhouette width indicates a good clustering. The optimal number of clusters k is the one that maximize the average silhouette over a range of possible values for k. Therefore, the location of the maximum is the optimal number of clusters.
install.packages("fviz_dist")
install.packages("factoextra")
library(factoextra)
fviz_nbclust(bone.matrix, kmeans, method = "silhouette") #provides number of clusters


#The silhouette method is in agreement with the elbow method that the optimal number of clusters is k=2. We will take the first two principal components from our dataset and use them for our k-means clusters. 
pc <- prcomp(bone.matrix)
k <- kmeans(data.frame(pc$x[,1:2]), 2, nstart=25, iter.max=1000) #this creates an unweighted dataset

pc_weight<- prcomp(bone.matrix, center = TRUE, scale. = TRUE)
k_weight <- kmeans(data.frame(pc_weight$x[,1:2]), 2, nstart=25, iter.max=1000) #this creates a weighted dataset based on PC1&PC2

#Append the cluster to the data set
data.pca$clusters<-as.factor(k$cluster) #using the unweighted
data.pca$clusters_weight<-as.factor(k_weight$cluster) #using the weighted


#Plot the data on PC1 and PC2 with the k-means clusters as the groups
cluster_k2<-ggbiplot(data.pca, ellipse=TRUE, var.axes=FALSE, labels=data.pca$clusters, groups = data.pca$clusters) + theme_classic() #this will create a plot of the unweighted

cluster_k2_alt<-ggbiplot(data.pca, ellipse=TRUE, var.axes=FALSE, labels=data.pca$clusters_weight, groups = data.pca$clusters_weight) + theme_classic() #this creates a plot of the weighted dataset

#Replot the pca with 
pca<-ggbiplot(data.pca, ellipse=TRUE, var.axes=TRUE, groups = trab_fem$Age) + theme_classic()


#Now the PCA biplot with the data grouped by age can be visually compared to the k-means clusters
library(ggplot2)
library(cowplot) 

plot_grid(cluster_k2, cluster_k2_weight, labels = c('K=2 Groups', "K=2 Groups Weighted")) #comparison of groups with and without weighting

plot_grid(pca, cluster_k2, labels = c('PCA True Groups', 'K=2 Groups')) #comparison of true groups and unweighted groups
plot_grid(pca, cluster_k2_weight, labels = c('PCA True Groups', 'K=2 Groups Weighted')) #comparisons of true groups and weighted groups


#We can also investigate k=6
pc <- prcomp(bone.matrix)
k <- kmeans(data.frame(pc$x[,1:2]), 6, nstart=25, iter.max=1000) #recalculate k=6

#Append the new k=6 clusters to the data set
data.pca$clusters<-as.factor(k$cluster)

#Replot the PCA biplot the true groups with the k=6 clusters 
pca_6<-ggbiplot(data.pca, ellipse=TRUE, var.axes=TRUE, groups = interaction(trab_fem$Loading, trab_fem$Age)) + theme_classic()
cluster_k6<-ggbiplot(data.pca, ellipse=TRUE, var.axes=FALSE, labels=data.pca$clusters, groups = data.pca$clusters) + theme_classic()

plot_grid(pca_6, cluster_k6, labels = c('PCA True Groups', 'K=6 Groups'))

```


##Rand Index to Compare Clusters##
```{r}

#Following the visual comparison of the PCA biplots with the true groups and the k-means clusters we can compute the Rand Index to determine the agreement between these clusters. 
install.packages("fossil")
library(fossil)


#data frame with Age and cluster k = 2
cl <- k$cluster #create a variable from the k=2 clusters 
gr2<-data.frame(matrix(ncol = 2, nrow = length(trab_fem$Loading))) #create data frame to place clusters in 
x <- c("true_groups", "kmeans_clusters") #create a vector for the column names 
colnames(gr2) <- x #use the vector to create the column names of the data frame 
gr2$true_groups <- trab_fem$Age #add the true groups (i.e. the ages of the mice from the study design) to a column of the data frame
gr2$true_groups[gr2$true_groups=='Young']<-1
gr2$true_groups[gr2$true_groups=='Mature']<-2
gr2$true_groups<-as.integer(gr2$true_groups)
gr2$kmeans_clusters<-cl #add the clusters from the k-means to the other column of the data frame 

#comparison with original groups
rand.index(gr2$true_groups, gr2$kmeans_clusters) #compares the two columns of the data frame, calculates the Rand Index for two different clustering outcomes. The Rand Index gives a value between 0 and 1, where 1 means the two clustering outcomes match identicaly.

adj.rand.index(gr2$true_groups, cl) #compares th etwo columns of the data frame, calculates the Adjusted Rand Index rescales the index, taking into account that random chance will cause some objects to occupy the same clusters, so the Rand Index will never actually be zero.


#The Rand Index can also be calculated for k=6

k <- kmeans(data.frame(pc$x[,1:2]), 6, nstart=25, iter.max=1000) #recalculate k=6
cl <- k$cluster

#subgroups for k=6
gr6<-data.frame(matrix(ncol = 2, nrow = length(trab_fem$Loading))) #create data frame to place clusters in 
gr6$true_groups <- interaction(trab_fem$Loading, trab_fem$Age)
gr6$num_groups[gr6$true_groups=="Baseline.Mature"]<-1
gr6$num_groups[gr6$true_groups=="Flight.Mature"]<-2
gr6$num_groups[gr6$true_groups=="Ground.Mature"]<-3
gr6$num_groups[gr6$true_groups=="Baseline.Young"]<-4
gr6$num_groups[gr6$true_groups=="Flight.Young"]<-5
gr6$num_groups[gr6$true_groups=="Ground.Young"]<-6
gr6$num_groups<-as.integer(gr6$num_groups)
gr6$kmeans_clusters<-cl

#comparison with true groups from the PCA biplot
rand.index(gr6$num_groups, gr6$kmeans_clusters)
adj.rand.index(gr6$num_groups, cl)


```

```{r}
#SVM to determine differences in Missions

install.packages("e1071")
install.packages("kernlab")
library(e1071)
library(kernlab)


#Like with K-means we will use the first two two principal components as the basis for the classification of the data 
components <- data.frame(data.pca$x[,1:2])

#First we will classify the data based just on Age (e.g., Young or Mature) and create "true groups" than we can compare the results of our classifcation to after. 
true_groups <- trab_fem$Age

#Next we will create a data set that has the first and second principal components with the associated age of each mouse
svm.data<-data.frame(matrix(ncol = 3, nrow = length(components$PC1)))
x <- c("PC1", "PC2", "true_groups")
colnames(svm.data) <- x
svm.data$PC1 <- components$PC1
svm.data$PC2 <- components$PC2
svm.data$true_groups<- true_groups
svm.data$true_groups[svm.data$true_groups=='Young']<-1
svm.data$true_groups[svm.data$true_groups=='Mature']<-2
svm.data$true_groups<-as.factor(svm.data$true_groups)


#With the new svm dataset we can now create the svm model. Similar to a linear model, we are interested in "predicting" an outcome variable, y. In this case it will be our true groups, and we are going to use the first and second principal components to classify our individual mice/data points.  
#Here we use a linear fit
svmfit <- svm(true_groups ~ PC2 + PC1, data = svm.data, kernel = "linear", scale = FALSE)

# Plot Results
cols <- c('1' = 'blue', '2' = 'red')
tiles <- c('1' = 'white', '2' = 'gray')
shapes <- c('support_vector' = 4, 'not_support' = 1)
svm.data$support <- 'not_support'
svm.data[svmfit$index, 'support_vector'] <- 'support_vector'

grid <- expand.grid(seq(min(svm.data[, 1]), max(svm.data[, 1]),length.out=100),                                                                                                         
                            seq(min(svm.data[, 2]), max(svm.data[, 2]),length.out=100)) 
names(grid) <- names(svm.data)[1:2]
classifier <- predict(svmfit, grid)
df <- data.frame(grid, classifier)


ggplot(df, aes(x = PC1, y = PC2)) + geom_tile(aes(fill = classifier)) + 
  scale_fill_manual(values = tiles) +
  geom_point(data = svm.data, aes(color = true_groups, shape = support), size = 2) +
  scale_color_manual(values = cols) +
  scale_shape_manual(values = shapes) +
  ggtitle('SVM classification') +
  theme_classic()


#Alternative we can use a non-linear kernel 
svmfit_kernel = ksvm(true_groups ~ PC2 + PC1, data = svm.data, type="C-svc", kernel = "polydot")

#With the kernel SVM model constructed, we can create a visual representation of the classification of the point. 
plot(svmfit_kernel, data = svm.data, grid = 200, xlim = c((min(svm.data$PC1)-0.5), (max(svm.data$PC1))+0.5), ylim = c((min(svm.data$PC2)-0.5), (max(svm.data$PC2))+0.5))


#Finally we can check to see how well the SVM classified the point as compared to their true Age assignments.
svm_vs_true = ksvm(true_groups ~ PC2 + PC1, data = svm.data, type = "C-svc", C = 1, kernel = "vanilladot") #change kernel = to try more complex kernel functions 

#Check the predictive value
classify <- predict(svm_vs_true, svm.data)
misclass2 <- table(predict = classify, truth = svm.data$true_groups)
print(misclass2)

#From these values we can assess the strenght of the classification. 
class_strength<-(sum(diag(misclass2))/length(svm.data$PC1))*100
print(class_strength)


##Now we can examine our six treatment groups, 

true_groups<- interaction(trab_fem$Age, trab_fem$Loading) #using the interaction of our factors to creat our two treatment groups

#alternative for all groups 
svm.data<-data.frame(matrix(ncol = 3, nrow = length(comp$PC1)))
x <- c("PC1", "PC2", "true_groups")
colnames(svm.data) <- x
svm.data$PC1 <- comp$PC1
svm.data$PC2 <- comp$PC2
svm.data$true_groups<- true_groups
svm.data$true_groups[svm.data$true_groups=="Baseline.Mature"]<-1
svm.data$true_groups[svm.data$true_groups=="Flight.Mature"]<-2
svm.data$true_groups[svm.data$true_groups=="Ground.Mature"]<-3
svm.data$true_groups[svm.data$true_groups=="Baseline.Young"]<-4
svm.data$true_groups[svm.data$true_groups=="Flight.Young"]<-5
svm.data$true_groups[svm.data$true_groups=="Ground.Young"]<-6
svm.data$true_groups<-as.factor(svm.data$true_groups)


#Unlike the classification based on age, classification in six dimensions cannot be easily visualized. Instead we can construct a table to see how well each mouse was classified into its true treatment group. 

# We now fit the SVM to the data set with the true groups and those found by the SVM model
svm_vs_true = ksvm(true_groups ~ PC2 + PC1, data = svm.data, type = "C-svc", C = 1, kernel = "vanilladot")

#Check the predictive value
classify <- predict(svm_vs_true, svm.data)
misclass2 <- table(predict = classify, truth = svm.data$true_groups)
print(misclass2)

class_strength<-(sum(diag(misclass2))/length(svm.data$PC1))*100
print(class_strength)


```
